# Supplementary material for: refineR: A Novel Algorithm for Reference Interval Estimation from Real-World Data
Source: Sci Rep. 2021 Aug 6;11:16023. doi: 10.1038/s41598-021-95301-2 (PMC8346497; doi:10.1038/s41598-021-95301-2)
Supplement: Supplementary file 2 — Supplementary Information. [file 41598_2021_95301_MOESM2_ESM.zip]

Archive with 17 entries (16 files):
- refineR_TestScripts/
- refineR_TestScripts/analyze_algo_results.R
- refineR_TestScripts/generate_alp_sim.R
- refineR_TestScripts/generate_crea_sim.R
- refineR_TestScripts/generate_ft4_sim.R
- refineR_TestScripts/generate_ggt_sim.R
- refineR_TestScripts/generate_hb_sim.R
- refineR_TestScripts/generate_tsh_sim.R
- refineR_TestScripts/plotMatrixDist.R
- refineR_TestScripts/plot_alp_result.R
- refineR_TestScripts/plot_crea_result.R
- refineR_TestScripts/plot_ft4_result.R
- refineR_TestScripts/plot_ggt_result.R
- refineR_TestScripts/plot_hb_result.R
- refineR_TestScripts/plot_tsh_result.R
- refineR_TestScripts/README.txt
- refineR_TestScripts/Runner.R
