# Supplementary material for: refineR: A Novel Algorithm for Reference Interval Estimation from Real-World Data
Source: Sci Rep. 2021 Aug 6;11:16023. doi: 10.1038/s41598-021-95301-2 (PMC8346497; doi:10.1038/s41598-021-95301-2)
Supplement: Supplementary file 2 — Supplementary Information. [file 41598_2021_95301_MOESM2_ESM.zip › refineR_TestScripts/analyze_algo_results.R]

# Script with helper functions to calculate the result obtained using the refineR algorithm as well as to compute performance measurements

#' The function arranged the loaded models into different list while calculating the fraction of results within the specified limits. 
#' 
#' @param models		(list) of RWDRI objects describing the estimated results for the simulated datasets 
#' @param limits_low		(numeric) transformation parameter for inverse Box-Cox transformation
#' @param limits_high	(logical) indicating if quantiles or raw data should be used (for more than 100000 data points 
#' 							quantiles are always used)
#' @param N_Row 		(numeric) number of rows, i.e. seeds that were used to simulate the data sets
#' 
#' @return (list) with (all_list			(list of data frames) containing the fractions for the different categories for each combination, 
#' 						median_df			(list) containing median estimate of all 100 sub data sets for each combination, 
#' 						all_rr_list 		(list of data frames) containing the estimated reference intervals for each combination, 
#' 						list_names			(vector) describing the pathological combinations added on the left, 
#' 						all_rr_list_labels	(list of data frames) containing the estimated reference intervals for each combination and the labels describing the category))
#' 
#' @author Tatjana Ammer \email{tatjana.ammer@@roche.com}
#
arrangeAndCalculateDistRRs <- function(models, limits_low, limits_high, N_Row = 100){
	
	l_names   <- list.names(models)
	median_df <- matrix(ncol = 12,nrow = length(l_names))
	# define columns 
	colnames(median_df)  <- c ( "lower_0", "upper_0", "lower_5", "upper_5", "lower_10", "upper_10",
			"lower_15", "upper_15", "lower_20", "upper_20", "lower_30", "upper_30")
	
	# initialize result lists
	all_list <- vector(mode ="list", length = length(l_names))
	
	names(all_list) <- l_names
	row_names <- NULL
	row_c <- 1
	col_c <- 1
	
	all_rr_list 		<- vector(mode ="list", length = length(l_names))
	names(all_rr_list)  <- l_names
	
	all_rr_list_labels 		  <- vector(mode = "list", length = length(l_names))
	names(all_rr_list_labels) <- l_names
	
	# traverse models to calculate the fraction of results in the different categories for each category
	for (n in l_names){
		if(grepl("_", n)){
			tmp <- unlist(strsplit(n, "_"))
			mu <- as.numeric(tmp[1])
			sd <- as.numeric(tmp[2])
			row_names <- c(row_names,paste0(format(round((mu-2.0*sd),1),nsmall = 1), "-" ,format(round((mu+2.0*sd),1), nsmall = 1)))
		}else{
			a = as.numeric(n)
			row_names <- c(row_names,paste0(format(ceiling(a*10), nsmall = 0), "-" ,format(ceiling(a*50), nsmall =0)))
		}
		all = NULL
		if(n != l_names[1]){
			
			all_list[[n]] 		 <- vector(mode="list", length = length(list.names(models[[n]])))
			names(all_list[[n]]) <- list.names(models[[n]])
			
			all_rr_list_labels[[n]] 	   <- vector(mode ="list", length = length(pathol))
			names(all_rr_list_labels[[n]]) <- pathol
			
			p  <- list.names(models[[n]])[1]
			ll <- models[[n]][[p]]
			rr <- NULL
			# get reference interval estimations
			for (elem in ll){
				if(all(!is.na(elem))){
					rr <- rbind(rr, getRI(elem, RIperc = c(0.025, 0.975))$PointEst)
				}
					
			}
			df_rr <- as.data.frame(rr)
			colnames(df_rr) <- c("RI_low" , "RI_high" )
			# add NAs for missing estimates
			if(nrow(df_rr) != N_Row)
				df_rr <- rbind(df_rr, data.frame(RI_low = rep(NA, N_Row-nrow(df_rr)), RI_high = rep(NA, N_Row-nrow(df_rr))))
			
			# get category labels for the estimated lower and upper reference interval
			labels_low  <- calcFractionLimits(df= df_rr,choose_ri = "low", limits = limits_low)
			labels_high <- calcFractionLimits(df = df_rr, choose_ri ="high", limits = limits_high)

			all_list[[n]][[p]]$'low'  <- labels_low$tab_low
			all_list[[n]][[p]]$'high' <- labels_high$tab_high
			
			tmp_df <- cbind(df_rr, labels_low$df[,3], labels_high$df[,3])
			colnames(tmp_df) <- c("RI_low", "RI_high", "Labels_low","Labels_high")
			all_rr_list_labels[[n]][[p]] <- tmp_df
			
			pathol <- list.names(models[[n]])[-1]
			all_rr_list[[n]] 		<- vector(mode ="list", length = length(pathol))
			names(all_rr_list[[n]]) <- pathol		
			median_df[row_c, 1] <- NA
			median_df[row_c, 2] <- NA
			col_c = col_c +2
		}else{
			pathol <- list.names(models[[n]])
			all_list[[n]] 		 <- vector(mode="list", length = length(pathol))
			names(all_list[[n]]) <- pathol
			all_rr_list[[n]] 	 <- vector(mode ="list", length = length(pathol))
			names(all_rr_list[[n]]) <- pathol
			all_rr_list_labels[[n]] <- vector(mode ="list", length = length(pathol))
			names(all_rr_list_labels[[n]]) <- pathol
		}
		# traverse through all pathological fractions
		for (p in pathol) {
			ll <- models[[n]][[p]]
			rr <- NULL
			# get reference interval estimations
			for (elem in ll){
				rr <- rbind(rr, getRI(elem, RIperc = c(0.025, 0.975))$PointEst)
			}
			# if all estimations are null or na, add fraction 1 in this category 
			if( is.null(rr)){
				median_df[row_c, col_c] 	<- NA
				median_df[row_c, col_c +1] 	<- NA
				all_list[[n]][[p]]$'low' 	<- data.frame(limit_codes = c(-2,-1,0,1,2,NA), fraction = c(0,0,0,0,0,1))
				all_list[[n]][[p]]$'high' 	<- data.frame(limit_codes = c(-2, -1, 0,1,2,NA),fraction = c(0,0,0,0,0,1))
				all_rr_list[[n]][[p]] <- data.frame(RI_low = rep(NA,N_Row), RI_high = rep(NA,N_Row))
				all_rr_list_labels[[n]][[p]] <- data.frame(RI_low = rep(NA,N_Row), RI_high = rep(NA,N_Row),Labels_low = rep(NA, N_Row), Labels_high = rep(NA, N_Row) )
			}else{
				df_rr <- as.data.frame(rr)
				colnames(df_rr) <- c("RI_low" , "RI_high" )
				
				# add NAs for missing estimates
				if(nrow(df_rr) != N_Row)
					df_rr <- rbind(df_rr, data.frame(RI_low = rep(NA, N_Row-nrow(df_rr)), RI_high = rep(NA, N_Row-nrow(df_rr))))
				
				all_rr_list[[n]][[p]] <- df_rr
				# compute median estimations
				median_df[row_c,col_c] 		<- median(df_rr$RI_low,na.rm = TRUE)
				median_df[row_c, col_c +1] 	<- median(df_rr$RI_high, na.rm = TRUE)		
				# get category labels for the estimated lower and upper reference interval
				labels_low  <- calcFractionLimits(df = df_rr,choose_ri = "low", limits = limits_low)
				labels_high <- calcFractionLimits(df = df_rr, choose_ri ="high", limits = limits_high)
				
				tmp_df <- cbind(df_rr, labels_low$df[,3], labels_high$df[,3])
				colnames(tmp_df) <- c("RI_low", "RI_high", "Labels_low","Labels_high")
				all_rr_list_labels[[n]][[p]] <- tmp_df
				
				all_list[[n]][[p]]$'low'  <- labels_low$tab_low
				all_list[[n]][[p]]$'high' <- labels_high$tab_high
			}
			col_c = col_c + 2
		}
		row_c = row_c + 1
		col_c = 1
	}
	
	rownames(median_df) <- row_names
	
	return(list("all_list" = all_list, "median_df"= median_df, "all_rr_list" = all_rr_list, "list_names" = l_names, "all_rr_list_labels" = all_rr_list_labels))
}

#' The function arranges the loaded models into different lists while calculating the fraction of results within the specified limits. The function is specified for
#' the simulated datasets containing two pathological distribution (i.e. one added to the left and one to the right of the non-pathological distribution).  
#' 
#' @param models		(list) of RWDRI objects describing the estimated results for the simulated datasets containing two pathological distributions 
#' @param limits_low	(numeric) transformation parameter for inverse Box-Cox transformation
#' @param limits_high	(logical) indicating if quantiles or raw data should be used (for more than 100000 data points 
#' 							quantiles are always used)
#' @param N_Row 		(numeric) number of rows, i.e. seeds that were used to simulate the data sets
#' @param N_Col			(numeric) number of combinations of location and fraction of the pathological distribution for one side for the lower and upper reference interval 
#' 							(either 36[=3*6*2] or 48[=4*6*2])
#' 
#' @return (list) with (all_list 			(list of data frames) containing the fractions for the different categories for each combination, 
#' 						median_df 			(list) containing median estimate of all 100 sub data sets for each combination, 
#' 						all_rr_list 		(list of data frames) containing the estimated reference intervals for each combination, 
#' 						list_names 			describing the pathological combinations added on the left, 
#' 						all_rr_list_labels  (list of data frames) containing the estimated reference intervals for each combination and the labels describing the category)
#' 
#' @author Tatjana Ammer \email{tatjana.ammer@@roche.com}
#
arrangeAndCalculateDistRRs_BothSides <- function(marker, models, limits_low, limits_high, N_Row = 100, N_Col = 48 ){
	ncol = N_Col
	#define columns
	if(N_Col ==48){
		cnames  <- c ("1_RLlow0","1_RLhigh0", 
				"1_RLlow5", "1_RLhigh5", "1_RLlow10", "1_RLhigh10","1_RLlow15", "1_RLhigh15", "1_RLlow20", "1_RLhigh20", "1_RLlow30", "1_RLhigh30",
				"2_RLlow0", "2_RLhigh0", "2_RLlow5", "2_RLhigh5", "2_RLlow10", "2_RLhigh10","2_RLlow15", "2_RLhigh15", "2_RLlow20", "2_RLhigh20", "2_RLlow30", "2_RLhigh30",
				"3_RLlow0", "3_RLhigh0","3_RLlow5", "3_RLhigh5", "3_RLlow10", "3_RLhigh10","3_RLlow15", "3_RLhigh15", "3_RLlow20", "3_RLhigh20", "3_RLlow30", "3_RLhigh30",
				"4_RLlow0", "4_RLhigh0","4_RLlow5", "4_RLhigh5", "4_RLlow10", "4_RLhigh10","4_RLlow15", "4_RLhigh15", "4_RLlow20", "4_RLhigh20", "4_RLlow30", "4_RLhigh30")
	}else if(N_Col ==36) {
		cnames  <- c ("1_RLlow0","1_RLhigh0", 
				"1_RLlow5", "1_RLhigh5", "1_RLlow10", "1_RLhigh10","1_RLlow15", "1_RLhigh15", "1_RLlow20", "1_RLhigh20", "1_RLlow30", "1_RLhigh30",
				"2_RLlow0", "2_RLhigh0", "2_RLlow5", "2_RLhigh5", "2_RLlow10", "2_RLhigh10","2_RLlow15", "2_RLhigh15", "2_RLlow20", "2_RLhigh20", "2_RLlow30", "2_RLhigh30",
				"3_RLlow0", "3_RLhigh0","3_RLlow5", "3_RLhigh5", "3_RLlow10", "3_RLhigh10","3_RLlow15", "3_RLhigh15", "3_RLlow20", "3_RLhigh20", "3_RLlow30", "3_RLhigh30")
		
	}else{
		print("Wrong Number of Columns!")
	}
	
	# initialize result lists
	l_names   <- list.names(models)
	median_df <- matrix(ncol = ncol,nrow = length(l_names))
	colnames(median_df)  <- cnames
	
	all_list        <- vector(mode ="list", length = length(l_names))
	names(all_list) <- l_names
	
	row_names = NULL
	cnames_new = NULL
	row_c = 1
	col_c = 1
	col_counter = 1
	
	all_rr_list        <- vector(mode ="list", length = length(l_names))
	names(all_rr_list) <- l_names
	
	all_rr_list_labels 		  <- vector(mode="list", length = length(l_names))
	names(all_rr_list_labels) <- l_names
	
	# traverse models to calculate the fraction of results in the different categories for each category
	for (n in l_names){
		# identify marker to get the right rownames
		if(marker =="ALP"){
			tmp = unlist(strsplit(n, "_"))
			a    <- as.numeric(tmp[1])
			perc <- as.numeric(tmp[2])
			row_names = c(row_names,paste0(format(round(a*40), nsmall = 0), "-" ,format(round(a*129), nsmall =0),"_",perc))
		}else if(marker =="HB"){
			tmp = unlist(strsplit(n, "_"))
			mu <- as.numeric(tmp[1])
			sd = 1/0.979982
			perc <- as.numeric(tmp[2])
			row_names = c(row_names,paste0(format(round((mu-2.0*sd),1),nsmall = 0), "-" ,format(round((mu+2.0*sd),1), nsmall = 0),"_",perc))
		}else if(marker =="FT4"){
			tmp = unlist(strsplit(n, "_"))
			mu <- as.numeric(tmp[1])
			sd = 2.298
			perc <- as.numeric(tmp[2])
			row_names = c(row_names,paste0(format(round((mu-1.96*sd),0),nsmall = 0), "-" ,format(round((mu+1.96*sd),0), nsmall = 0),"_",perc))
		}else if(marker =="CREA"){
			tmp = unlist(strsplit(n, "_"))
			mu <- as.numeric(tmp[1])
			sd = 0.284686
			perc <- as.numeric(tmp[2])
			left_right <- invBoxCox(c(mu-1.96*sd, mu + 1.96*sd), lambda = 0.141)
			row_names = c(row_names,paste0(format(round(left_right[1]),nsmall = 0), "-" ,format(round(left_right[2]), nsmall = 0),"_",perc))		
		}
		all = NULL
		if(n != l_names[1]){
			
			all_list[[n]] <- vector(mode="list", length = length(list.names(models[[n]])))
			names(all_list[[n]]) <- list.names(models[[n]])
			
			all_rr_list_labels[[n]] <- vector(mode="list", length = length(pathol))
			names(all_rr_list_labels[[n]]) <- pathol
			
			p = list.names(models[[n]])[1]
			ll <- models[[n]][[p]] 
			rr <- NULL
			# get reference interval estimations
			for (elem in ll){
				if(class(elem) == "RWDRI")
					rr <- rbind(rr, getRI(elem, RIperc = c(0.025, 0.975))$PointEst)
			}
			df_rr <- as.data.frame(rr)
			colnames(df_rr) <- c("RI_low" , "RI_high" )
			
			# add NAs for missing estimates
			if(nrow(df_rr) != N_Row)
				df_rr <- rbind(df_rr, data.frame(RI_low = rep(NA, N_Row-nrow(df_rr)), RI_high = rep(NA, N_Row-nrow(df_rr))))
			
			# get category labels for the estimated lower and upper reference interval
			labels_low  <- calcFractionLimits(df = df_rr, choose_ri = "low", limits = limits_low)
			labels_high <- calcFractionLimits(df = df_rr, choose_ri ="high", limits = limits_high)
			
			all_list[[n]][[p]]$'low'  <- labels_low$tab_low
			all_list[[n]][[p]]$'high' <- labels_high$tab_high
			
			tmp_df <- cbind(df_rr, labels_low$df[,3], labels_high$df[,3])
			colnames(tmp_df) <- c("RI_low", "RI_high", "Labels_low", "Labels_high")
			all_rr_list_labels[[n]][[p]]<- tmp_df
			
			pathol = list.names(models[[n]])[-1]
			all_rr_list[[n]] <- vector(mode ="list", length = length(pathol))
			names(all_rr_list[[n]])<-pathol		
			
			median_df[row_c, 1] <- NA
			median_df[row_c, 2] <- NA
			col_c = col_c +2
			col_counter = col_counter + 12
		}else{
			pathol = list.names(models[[n]])
			all_list[[n]] <- vector(mode="list", length = length(pathol))
			names(all_list[[n]]) <- pathol
			all_rr_list[[n]] <- vector(mode ="list", length = length(pathol))
			names(all_rr_list[[n]])<-pathol
			all_rr_list_labels[[n]] <- vector(mode ="list", length = length(pathol))
			names(all_rr_list_labels[[n]]) <- pathol
		}
		# traverse through all pathological fractions 
		for (p in pathol){
			ll <- models[[n]][[p]]
			if( n == l_names[1]){
				if(marker =="ALP"){
					tmp = unlist(strsplit(p, "_"))
					a = as.numeric(tmp[1])
					perc <- as.numeric(tmp[2])
					cnames_new = c(cnames_new,paste0(format(round(a*40), nsmall = 0), "-" ,format(round(a*129), nsmall =0), "_", perc, "low"))
					cnames_new = c(cnames_new,paste0(format(round(a*40), nsmall = 0), "-" ,format(round(a*129), nsmall =0), "_", perc, "high"))
				
				}else if(marker =="HB"){
					tmp = unlist(strsplit(p, "_"))
					mu <- as.numeric(tmp[1])
					sd = 1/0.979982
					perc <- as.numeric(tmp[2])
					cnames_new = c(cnames_new,paste0(format(round((mu-2.0*sd),1),nsmall = 0), "-" ,format(round((mu+2.0*sd),1), nsmall = 0),"_",perc,"low"))
					cnames_new = c(cnames_new,paste0(format(round((mu-2.0*sd),1),nsmall = 0), "-" ,format(round((mu+2.0*sd),1), nsmall = 0),"_",perc,"high"))		
					
				}else if(marker =="FT4"){
					tmp = unlist(strsplit(p, "_"))
					mu <- as.numeric(tmp[1])
					sd = 2.298
					perc <- as.numeric(tmp[2])
					cnames_new = c(cnames_new,paste0(format(round((mu-1.96*sd),1),nsmall = 0), "-" ,format(round((mu+1.96*sd),1), nsmall = 0),"_",perc,"low"))
					cnames_new = c(cnames_new,paste0(format(round((mu-1.96*sd),1),nsmall = 0), "-" ,format(round((mu+1.96*sd),1), nsmall = 0),"_",perc,"high"))		
					
				}else if(marker =="CREA"){
					tmp = unlist(strsplit(p, "_"))
					mu <- as.numeric(tmp[1])
					sd = 0.284686
					perc <- as.numeric(tmp[2])
					left_right <- invBoxCox(c(mu-1.96*sd, mu + 1.96*sd), lambda = 0.141)
					cnames_new = c(cnames_new,paste0(format(round(left_right[1]),nsmall = 0), "-" ,format(round(left_right[2]), nsmall = 0),"_",perc,"low"))
					cnames_new = c(cnames_new,paste0(format(round(left_right[1]),nsmall = 0), "-" ,format(round(left_right[2]), nsmall = 0),"_",perc,"high"))		
					
				}
			}
			# get reference interval estimations
			rr <- NULL
			for (elem in ll){
				if(class(elem) == "RWDRI")
					rr <- rbind(rr, getRI(elem, RIperc = c(0.025, 0.975))$PointEst)
			}
			# if all estimations are null or na, add fraction 1 in this category 
			if( is.null(rr)){
				median_df[row_c, col_c] <- NA
				median_df[row_c, col_c +1] <- NA
				all_list[[n]][[p]]$'low' <- data.frame(limit_codes = c(-2,-1,0,1,2,NA), fraction = c(0,0,0,0,0,1))
				all_list[[n]][[p]]$'high' <- data.frame(limit_codes = c(-2, -1, 0,1,2,NA),fraction = c(0,0,0,0,0,1))
				all_rr_list[[n]][[p]] <- data.frame(RI_low = rep(NA,N_Row), RI_high = rep(NA,N_Row))
				all_rr_list_labels[[n]][[p]] <- data.frame(RI_low = rep(NA, N_Row), RI_high = rep(NA,N_Row), Labels_low =rep(NA, N_Row), Labels_high = rep(NA, N_Row))
			}else{
				df_rr <- as.data.frame(rr)
				colnames(df_rr) <- c("RI_low" , "RI_high" )
				# add NAs for missing estimates
				if(nrow(df_rr) != N_Row)
					df_rr <- rbind(df_rr, data.frame(RI_low = rep(NA, N_Row-nrow(df_rr)), RI_high = rep(NA, N_Row-nrow(df_rr))))

				all_rr_list[[n]][[p]]  		<- df_rr
				# compute median estimation
				median_df[row_c,col_c] 		<- median(df_rr$RI_low,na.rm = TRUE)
				median_df[row_c, col_c +1] 	<- median(df_rr$RI_high, na.rm = TRUE)		
				
				# compute fraction within each category for the estimated lower and upper reference interval 
				labels_low  <- calcFractionLimits(df = df_rr, choose_ri = "low", limits = limits_low)
				labels_high <- calcFractionLimits(df = df_rr, choose_ri ="high", limits = limits_high)
				
				tmp_df <- cbind(df_rr, labels_low$df[,3], labels_high$df[,3])
				colnames(tmp_df) <- c("RI_low", "RI_high", "Labels_low", "Labels_high")
				all_rr_list_labels[[n]][[p]] <- tmp_df
				
				all_list[[n]][[p]]$'low'  <- labels_low$tab_low
				all_list[[n]][[p]]$'high' <- labels_high$tab_high
			}
			col_c = col_c +2
			col_counter = col_counter +12
		}
		row_c = row_c +1
		col_c = 1
		col_counter = 1
	}
	
	rownames(median_df) <- row_names
	colnames(median_df) <- cnames_new
	return(list("all_list" = all_list, "median_df"= median_df, "all_rr_list" = all_rr_list, "list_names"= l_names, "all_rr_list_labels" = all_rr_list_labels))
	
}

#calculate fraction of 100 seed results in different 'groups'
calcFractionLimits<-function(df, choose_ri= "low", limits ){
	if(choose_ri =="low"){
		df$Label_low <- 3 # NA
		#green (label = 0)
		nas = nrow(df[is.na(df$RI_low),])
		
		if(length(df[df$RI_low >= limits[2] & df$RI_low <= limits[3]  & !is.na(df$RI_low),]$Label_low) != 0)
			df[df$RI_low >= limits[2] & df$RI_low <= limits[3] & !is.na(df$RI_low),]$Label_low<- 0
		#yellow low and high (label = -1 or +1) 
		if(length(df[df$RI_low >= limits[1] & df$RI_low < limits[2]  & !is.na(df$RI_low),]$Label_low) != 0)
			df[df$RI_low >= limits[1] & df$RI_low < limits[2] & !is.na(df$RI_low),]$Label_low <- -1
		if(length(df[df$RI_low > limits[3] & df$RI_low <= limits[4]  & !is.na(df$RI_low),]$Label_low ) != 0)
			df[df$RI_low > limits[3] & df$RI_low <= limits[4] & !is.na(df$RI_low),]$Label_low <- 1
		#red low and high (label = -2 or +2)
		if(length(df[df$RI_low < limits[1]  & !is.na(df$RI_low),]$Label_low) != 0)
			df[df$RI_low < limits[1] & !is.na(df$RI_low),]$Label_low <- -2
		if(length(df[df$RI_low > limits[4]  & !is.na(df$RI_low),]$Label_low) != 0  )
			df[df$RI_low > limits[4]  & !is.na(df$RI_low) ,]$Label_low <- 2
		
		# compute fraction 
		tab_low <- data.frame(limit_codes = c(-2,-1,0,1,2,"NA"), fraction = rep(0,6))
		tab_low_arr <-apply(tab_low,1, function(x){
					x[2] <- nrow(df[df$Label_low == x[1],])/nrow(df)
					x
				})
		tab_low$fraction = tab_low_arr[2,]
		tab_low[tab_low$limit_codes=="NA",]$fraction <- nas/nrow(df)
		return(list("tab_low" = tab_low, "df" = df))
		
	}else if(choose_ri =="high"){
		df$Label_high <- 3
		nas = nrow(df[is.na(df$RI_high),])
		#df[is.na(df$RI_high),]$RI_high = NA
		
		#green (label = 0)
		if(length(df[df$RI_high >= limits[2] & df$RI_high <= limits[3] & !is.na(df$RI_high),]$Label_high) != 0)
			df[df$RI_high >= limits[2] & df$RI_high <= limits[3] & !is.na(df$RI_high),]$Label_high<- 0
		#yellow low and high (label = -1 or +1) 
		if(length(df[df$RI_high >= limits[1] & df$RI_high < limits[2] & !is.na(df$RI_high),]$Label_high) != 0)
			df[df$RI_high >= limits[1] & df$RI_high < limits[2] & !is.na(df$RI_high),]$Label_high <- -1
		if(length(df[df$RI_high > limits[3] & df$RI_high <= limits[4] & !is.na(df$RI_high),]$Label_high ) != 0)
			df[df$RI_high > limits[3] & df$RI_high <= limits[4] & !is.na(df$RI_high),]$Label_high <- 1
		#red low and high (label = -2 or +2)
		if(length(df[df$RI_high < limits[1] & !is.na(df$RI_high),]$Label_high) != 0)
			df[df$RI_high < limits[1] & !is.na(df$RI_high),]$Label_high <- -2
		if(length(df[df$RI_high > limits[4] & !is.na(df$RI_high),]$Label_high) != 0)
			df[df$RI_high > limits[4] & !is.na(df$RI_high),]$Label_high <- 2
		
		# compute fraction
		tab_high <- data.frame(limit_codes = c(-2,-1,0,1,2,"NA"), fraction = rep(0,6))
		tab_high_arr <-apply(tab_high,1, function(x){
					x[2] <- nrow(df[df$Label_high == x[1],])/nrow(df)
					x
				})
		tab_high$fraction = tab_high_arr[2,]
		tab_high[tab_high$limit_codes=="NA",]$fraction <- nas/nrow(df)
		return(list("tab_high"  = tab_high, "df" = df))
	}else{
		print(paste0("choose_ri has to be set to either 'low' or 'high'"))
	}
}


#calculate percentages of results that are in 'good', 'intermediate' and 'bad' area for list 
#' The function calculates the percentages within the specified categories. 
#' 
#' @param limit_list	(list of data frames) containing the fractions for the different categories for each combination,
#' @param list_names	(vector) describing the pathological combinations added on the left, 
#' @param both 			(logical) indicating if there are one or two pathological distributions added
#' 
#' @return 	data frame containing the percentages within the specified categories for the lower and upper RI as well as overall 
#
calcPercentageLimits <- function(limit_list, list_names, both = FALSE){
	# initialize result data frame 
	df_limits_percentage <- data.frame(matrix(ncol = 2, nrow = 6))
	colnames(df_limits_percentage) <- c("Lower_RI", "Upper_RI")
	rownames(df_limits_percentage) <- c("red_low", "yellow_low", "green", "yellow_high", "red_high", "NA")
	
	low_limits_df <- data.frame(matrix(ncol = 1, nrow = 6))
	colnames(low_limits_df) 	<- c("limit_codes")
	low_limits_df$limit_codes 	<- c(-2, -1, 0, 1, 2, "NA")
	
	high_limits_df <- data.frame(matrix(ncol =1, nrow = 6))
	colnames(high_limits_df) 	<- c("limit_codes")
	high_limits_df$limit_codes 	<- c(-2, -1, 0, 1, 2, "NA")
	m <- length(list_names)
	
	# get the individual fractions 
	for(n in list_names){
		tmp   <- limit_list[[n]]
		patho <- names(tmp)
		c 	  <- length(patho)
		for (p in patho){
			if(!both & n != list_names[1] & p == 0){
				next
			}
			tmptmp <- limit_list[[n]][[p]]
			tmptmp$low$fraction	  <- as.numeric(tmptmp$low$fraction)
			tmptmp$high$fraction  <- as.numeric(tmptmp$high$fraction)
			colnames(tmptmp$low)  <- c("limit_codes", paste0(n, "_", p))
			colnames(tmptmp$high) <- c("limit_codes", paste0(n, "_", p))
			
			if(length(which(is.na(tmptmp$low$limit_codes))) != 0){
				tmptmp$low$limit_codes[which(is.na(tmptmp$low$limit_codes))] = "NA"
			}
			if(length(which(is.na(tmptmp$high$limit_codes))) != 0){
				tmptmp$high$limit_codes[which(is.na(tmptmp$high$limit_codes))] = "NA"
			}
			low_limits_df  <- merge(low_limits_df, tmptmp$low, by="limit_codes")
			high_limits_df <- merge(high_limits_df, tmptmp$high, by ="limit_codes")
		}		
	}
	# compute sum of all individual fractions and calculate the mean fraction
	#if there is a pathological distribution added on both sides, e.g. like for simulation of hb, denominator is higher 
	if(both){
		df_limits_percentage$Lower_RI[1] <- round(100*sum(low_limits_df[low_limits_df$limit_codes==-2,-1], na.rm =TRUE)/(m*c),1)
		df_limits_percentage$Lower_RI[2] <- round(100*sum(low_limits_df[low_limits_df$limit_codes==-1,-1], na.rm =TRUE)/(m*c),1)
		df_limits_percentage$Lower_RI[3] <- round(100*sum(low_limits_df[low_limits_df$limit_codes== 0,-1], na.rm =TRUE)/(m*c),1)
		df_limits_percentage$Lower_RI[4] <- round(100*sum(low_limits_df[low_limits_df$limit_codes== 1,-1], na.rm =TRUE)/(m*c),1)
		df_limits_percentage$Lower_RI[5] <- round(100*sum(low_limits_df[low_limits_df$limit_codes== 2,-1], na.rm =TRUE)/(m*c),1)
		df_limits_percentage$Lower_RI[6] <- round(100*sum(low_limits_df[low_limits_df$limit_codes== "NA",-1], na.rm =TRUE)/(m*c),1)
		
		df_limits_percentage$Upper_RI[1] <- round(100*sum(high_limits_df[high_limits_df$limit_codes==-2,-1], na.rm =TRUE)/(m*c),1)
		df_limits_percentage$Upper_RI[2] <- round(100*sum(high_limits_df[high_limits_df$limit_codes==-1,-1], na.rm =TRUE)/(m*c),1)
		df_limits_percentage$Upper_RI[3] <- round(100*sum(high_limits_df[high_limits_df$limit_codes== 0,-1], na.rm =TRUE)/(m*c),1)
		df_limits_percentage$Upper_RI[4] <- round(100*sum(high_limits_df[high_limits_df$limit_codes== 1,-1], na.rm =TRUE)/(m*c),1)
		df_limits_percentage$Upper_RI[5] <- round(100*sum(high_limits_df[high_limits_df$limit_codes== 2,-1], na.rm =TRUE)/(m*c),1)
		df_limits_percentage$Upper_RI[6] <- round(100*sum(high_limits_df[high_limits_df$limit_codes== "NA",-1], na.rm =TRUE)/(m*c),1)
	}else {
		#denominator is lower to not overestimate the performance influenced by the case with no pathological cases as the case with 
		# no pathological distribution added is only counted once (i.e. +1)
		df_limits_percentage$Lower_RI[1] <- round(100*sum(low_limits_df[low_limits_df$limit_codes==-2,-1], na.rm =TRUE)/(m*(c-1)+1),1)
		df_limits_percentage$Lower_RI[2] <- round(100*sum(low_limits_df[low_limits_df$limit_codes==-1,-1], na.rm =TRUE)/(m*(c-1)+1),1)
		df_limits_percentage$Lower_RI[3] <- round(100*sum(low_limits_df[low_limits_df$limit_codes== 0,-1], na.rm =TRUE)/(m*(c-1)+1),1)
		df_limits_percentage$Lower_RI[4] <- round(100*sum(low_limits_df[low_limits_df$limit_codes== 1,-1], na.rm =TRUE)/(m*(c-1)+1),1)
		df_limits_percentage$Lower_RI[5] <- round(100*sum(low_limits_df[low_limits_df$limit_codes== 2,-1], na.rm =TRUE)/(m*(c-1)+1),1)
		df_limits_percentage$Lower_RI[6] <- round(100*sum(low_limits_df[low_limits_df$limit_codes== "NA",-1], na.rm =TRUE)/(m*(c-1)+1),1)
		
		df_limits_percentage$Upper_RI[1] <- round(100*sum(high_limits_df[high_limits_df$limit_codes==-2,-1], na.rm =TRUE)/(m*(c-1)+1),1)
		df_limits_percentage$Upper_RI[2] <- round(100*sum(high_limits_df[high_limits_df$limit_codes==-1,-1], na.rm =TRUE)/(m*(c-1)+1),1)
		df_limits_percentage$Upper_RI[3] <- round(100*sum(high_limits_df[high_limits_df$limit_codes== 0,-1], na.rm =TRUE)/(m*(c-1)+1),1)
		df_limits_percentage$Upper_RI[4] <- round(100*sum(high_limits_df[high_limits_df$limit_codes== 1,-1], na.rm =TRUE)/(m*(c-1)+1),1)
		df_limits_percentage$Upper_RI[5] <- round(100*sum(high_limits_df[high_limits_df$limit_codes== 2,-1], na.rm =TRUE)/(m*(c-1)+1),1)
		df_limits_percentage$Upper_RI[6] <- round(100*sum(high_limits_df[high_limits_df$limit_codes== "NA",-1], na.rm =TRUE)/(m*(c-1)+1),1)                                                                                                                        
		
	}
	df_limits_percentage$Overall <- round((df_limits_percentage$Lower_RI+ df_limits_percentage$Upper_RI)/2,1)
	return(df_limits_percentage)
}


#' The function calculates the Mean Absoluate Error (MAE), Mean Percentage Error (MPE), Bias, Relative Bias for the test cases containing 
#' one pathological distributions.
#' 
#' @param rr_list 		(list of data frames) containing the estimated reference intervals for each combination
#' @param list_names 	(vector) describing the pathological combinations added on the left
#' @param gt 			(vector) ground truth 
#' @param N_Row 		(numeric) number of rows, i.e. seeds that were used to simulate the data sets
#' 
#' @return (list) with 	all_errors 	data frame with mean error for each combination for the lower and upper reference interval
#' 						mean_error 	mean performance measure for the lower and upper reference interval and overall
#
calcErrorsOneSide <- function(rr_list, list_names, gt , N_Row  = 100){
	error <- data.frame(matrix(ncol = 8, nrow = length(list_names)))
	colnames(error) <- c("abs_diff_low", "abs_diff_high", "rel_diff_low", "rel_diff_high", "bias_low", "bias_high", "rel_bias_low", "rel_bias_high")
	
	non_patho_rr <- as.data.frame(rr_list[[1]])
	non_patho_rr <- as.data.frame(rr_list[[1]])
	non_patho_rr <- non_patho_rr[,c(1,2)]
	colnames(non_patho_rr) <- c("low0", "high0")
	k = 1
	
	for (n in list_names){
		rr_sub <- as.data.frame(rr_list[[n]])
		if(n == list_names[1]){
			rr_sub <- rr_sub[,c(-1,-2)]
		}
		colnames(rr_sub) <- c( "low5", "high5", "low10", "high10", "low15", "high15", "low20",
				"high20", "low30", "high30")
		# get estimates for lower and upper RI separately 
		rr_sub 		<- cbind(non_patho_rr, rr_sub)
		rr_sub_low 	<- rr_sub[,c(1,3,5,7,9,11)]
		rr_sub_high <- rr_sub[,c(2,4,6,8,10,12)]
		rr_sub_low$gt 	<- gt[1]
		rr_sub_high$gt 	<- gt[2]
		
		cols <- ncol(rr_sub_low)-1
		#consider NAs in denominator
		denom_low 	<- length(rr_sub_low[is.na(rr_sub_low)])
		denom_high 	<- length(rr_sub_high[is.na(rr_sub_high)])
		
		# compute performance measures for lower RI 
		# MAE
		diff_low 				<- abs(rr_sub_low - rr_sub_low$gt)
		error[k,]$abs_diff_low 	<- sum(diff_low[,1:cols], na.rm = TRUE)/(cols *N_Row - denom_low)
		
		# MPE
		rel_diff_low 			<- abs(rr_sub_low - rr_sub_low$gt)/rr_sub_low$gt
		error[k,]$rel_diff_low 	<- 100*sum(rel_diff_low[,1:cols], na.rm =TRUE)/(cols*N_Row - denom_low)
		
		# Bias
		bias_low 			<- (rr_sub_low - rr_sub_low$gt)
		error[k,]$bias_low 	<- sum(bias_low[,1:cols], na.rm =TRUE)/(cols *N_Row - denom_low)
		
		# relative Bias
		rel_bias_low 			<- (rr_sub_low - rr_sub_low$gt)/rr_sub_low$gt
		error[k,]$rel_bias_low  <- 100*sum(rel_bias_low[,1:cols], na.rm =TRUE)/(cols*N_Row - denom_low)
		
		# compute performance measures for upper RI 
		# MAE
		diff_high 				<- abs(rr_sub_high - rr_sub_high$gt)
		error[k,]$abs_diff_high <- sum(diff_high[,1:cols], na.rm = TRUE)/(cols *N_Row - denom_high)
		
		# MPE
		rel_diff_high 			<- abs(rr_sub_high - rr_sub_high$gt)/rr_sub_high$gt
		error[k,]$rel_diff_high <- 100*sum(rel_diff_high[,1:cols], na.rm =TRUE)/(cols*N_Row - denom_high)
		
		#Bias
		bias_high 			<- (rr_sub_high - rr_sub_high$gt)
		error[k,]$bias_high <- sum(bias_high[,1:cols], na.rm =TRUE)/(cols *N_Row - denom_high)
		
		# relative Bias
		rel_bias_high		 	<- (rr_sub_high - rr_sub_high$gt)/rr_sub_high$gt
		error[k,]$rel_bias_high <- 100*sum(rel_bias_high[,1:cols], na.rm =TRUE)/(cols*N_Row - denom_high)
		
		k = k+1
	}
	
	mean_error <- data.frame(matrix(ncol = 3, nrow=4))
	colnames(mean_error) <- c("low", "high", "overall")
	rownames(mean_error) <- c("mae", "mpe", "bias", "bias_perc")
	# calculate mean errors and biases
	mean_error[1,]$low 		<- round(sum(error$abs_diff_low)/nrow(error),2)
	mean_error[1,]$high 	<- round(sum(error$abs_diff_high)/nrow(error),2)
	mean_error[1,]$overall 	<- round(sum(error$abs_diff_high, error$abs_diff_low)/(nrow(error)*2),2)
	
	mean_error[2,]$low 		<- round(sum(error$rel_diff_low)/nrow(error),2)
	mean_error[2,]$high 	<- round(sum(error$rel_diff_high)/nrow(error),2)
	mean_error[2,]$overall 	<- round(sum(error$rel_diff_high, error$rel_diff_low)/(nrow(error)*2),2)
	
	mean_error[3,]$low 		<- round(sum(error$bias_low)/nrow(error),2)
	mean_error[3,]$high		<- round(sum(error$bias_high)/nrow(error),2)
	mean_error[3,]$overall 	<- round(sum(error$bias_high,error$bias_low)/(nrow(error)*2),2)
	
	mean_error[4,]$low		<- round(sum(error$rel_bias_low)/nrow(error),2)
	mean_error[4,]$high		<- round(sum(error$rel_bias_high)/nrow(error),2)
	mean_error[4,]$overall	<- round(sum(error$rel_bias_high, error$rel_bias_low)/(nrow(error)*2),2)
	
	error_list = list("all_errors" = error, "mean_error" = mean_error)
	return(error_list)	
}

#' The function calculates the Mean Absoluate Error (MAE), Mean Percentage Error (MPE), Bias, Relative Bias for the test cases containing 
#' two pathological distributions.
#' 
#' @param rr_list 		(list of data frames) containing the estimated reference intervals for each combination
#' @param list_names 	(vector) describing the pathological combinations added on the left
#' @param gt 			(vector) ground truth 
#' @param N_Row 		(numeric) number of rows, i.e. seeds that were used to simulate the data sets
#' @param N_Col			(numeric) number of combinations of location and fraction of the pathological distribution for one side for the lower and upper reference interval 
#' 							(either 36[=3*6*2] or 48[=4*6*2])
#' 
#' @return (list) with 	all_errors 	data frame with mean error for each combination for the lower and upper reference interval
#' 						mean_error 	mean performance measure for the lower and upper reference interval and overall
#
calcErrorsBothSides <- function(rr_list, list_names, gt ,N_Row =100, N_Col = 48){
	error <- data.frame(matrix(ncol = 8, nrow = length(list_names)))
	colnames(error) <- c("abs_diff_low", "abs_diff_high", "rel_diff_low", "rel_diff_high", "bias_low", "bias_high", "rel_bias_low", "rel_bias_high")
	
	non_patho_rr <- as.data.frame(rr_list[[1]])
	non_patho_rr <- non_patho_rr[,c(1,2)]
	colnames(non_patho_rr) <- c("1_RLlow0", "RLhigh0")
	k = 1
	 
	for (n in list_names){
		rr_sub <- as.data.frame(rr_list[[n]])
		ncol(rr_sub)
		if(n == list_names[1]){
			rr_sub <- rr_sub[,c(-1,-2)]
		}
		# get estimates for lower and upper reference interval separately
		if(N_Col == 48){
			colnames(rr_sub)  <- c ( 
					"1_RLlow5", "1_RLhigh5", "1_RLlow10", "1_RLhigh10","1_RLlow15", "1_RLhigh15", "1_RLlow20", "1_RLhigh20", "1_RLlow30", "1_RLhigh30",
					"2_RLlow0", "2_RLhigh0", "2_RLlow5", "2_RLhigh5", "2_RLlow10", "2_RLhigh10","2_RLlow15", "2_RLhigh15", "2_RLlow20", "2_RLhigh20", "2_RLlow30", "2_RLhigh30",
					"3_RLlow0", "3_RLhigh0","3_RLlow5", "3_RLhigh5", "3_RLlow10", "3_RLhigh10","3_RLlow15", "3_RLhigh15", "3_RLlow20", "3_RLhigh20", "3_RLlow30", "3_RLhigh30",
					"4_RLlow0", "4_RLhigh0","4_RLlow5", "4_RLhigh5", "4_RLlow10", "4_RLhigh10","4_RLlow15", "4_RLhigh15", "4_RLlow20", "4_RLhigh20", "4_RLlow30", "4_RLhigh30")
			rr_sub <- cbind(non_patho_rr, rr_sub)
			rr_sub_low <- rr_sub[,c(1,3,5,7,9,11,13,15,17,19,21,23,25,27,29,31,33,35,37,39,41,43,45,47)]
			rr_sub_high <- rr_sub[,c(2,4,6,8,10,12,14,16,18,20,22,24,26,28,30,32,34,36,38,40,42,44,46,48)]
			
		}else if(N_Col ==36){
			colnames(rr_sub)  <- c ( 
					"1_RLlow5", "1_RLhigh5", "1_RLlow10", "1_RLhigh10","1_RLlow15", "1_RLhigh15", "1_RLlow20", "1_RLhigh20", "1_RLlow30", "1_RLhigh30",
					"2_RLlow0", "2_RLhigh0", "2_RLlow5", "2_RLhigh5", "2_RLlow10", "2_RLhigh10","2_RLlow15", "2_RLhigh15", "2_RLlow20", "2_RLhigh20", "2_RLlow30", "2_RLhigh30",
					"3_RLlow0", "3_RLhigh0","3_RLlow5", "3_RLhigh5", "3_RLlow10", "3_RLhigh10","3_RLlow15", "3_RLhigh15", "3_RLlow20", "3_RLhigh20", "3_RLlow30", "3_RLhigh30")
			rr_sub <- cbind(non_patho_rr, rr_sub)
			rr_sub_low <- rr_sub[,c(1,3,5,7,9,11,13,15,17,19,21,23,25,27,29,31,33,35)]
			rr_sub_high <- rr_sub[,c(2,4,6,8,10,12,14,16,18,20,22,24,26,28,30,32,34,36)]
			
		}
		
		rr_sub_low$gt  <- gt[1]
		rr_sub_high$gt <- gt[2]
		cols = ncol(rr_sub_low)-1
		#consider NAs in denominator
		denom_low  <- length(rr_sub_low[is.na(rr_sub_low)])
		denom_high <- length(rr_sub_high[is.na(rr_sub_high)])
		
		# compute performance measures for lower RI 
		# MAE
		diff_low 				<- abs(rr_sub_low -rr_sub_low$gt)
		abs_diff_low 			<- sum(diff_low[,1:cols],na.rm =TRUE)/(cols*N_Row - denom_low)
		error[k, ]$abs_diff_low <- abs_diff_low
		
		# MPE 
		diff_low_rel			<- abs(rr_sub_low - rr_sub_low$gt)/rr_sub_low$gt
		rel_diff_low 			<- 100*sum(diff_low_rel[,1:cols], na.rm =TRUE)/(cols*N_Row - denom_low)
		error[k, ]$rel_diff_low <- rel_diff_low
		
		# Bias
		bias_low 			<- (rr_sub_low - rr_sub_low$gt)
		bias_low 			<- sum(bias_low[,1:cols], na.rm =TRUE)/(cols*N_Row - denom_low)
		error[k,]$bias_low 	<- bias_low
		
		# relative Bias
		rel_bias_low			<- (rr_sub_low - rr_sub_low$gt)/rr_sub_low$gt
		error[k,]$rel_bias_low 	<- 100*sum(rel_bias_low[,1:cols], na.rm =TRUE)/(cols*N_Row - denom_low)
		
		# compute performance measures for upper RI 
		# MAE
		diff_high					<- abs(rr_sub_high -rr_sub_high$gt)
		abs_diff_high 				<- sum(diff_high[,1:cols], na.rm =TRUE)/(cols*N_Row - denom_high)
		error[k, ]$abs_diff_high 	<- abs_diff_high
		
		# MPE
		diff_high_rel 				<- abs(rr_sub_high - rr_sub_high$gt)/rr_sub_high$gt
		rel_diff_high 				<- 100*sum(diff_high_rel[,1:cols], na.rm =TRUE)/(cols*N_Row - denom_high)
		error[k, ]$rel_diff_high 	<- rel_diff_high
		
		# Bias
		bias_high				<- (rr_sub_high - rr_sub_high$gt)
		bias_high 				<- sum(bias_high[,1:cols], na.rm = TRUE)/(cols*N_Row - denom_high)
		error[k,]$bias_high 	<- bias_high
		
		# relative Bias
		rel_bias_high 		    <- (rr_sub_high - rr_sub_high$gt)/rr_sub_high$gt
		error[k,]$rel_bias_high <- 100*sum(rel_bias_high[,1:cols], na.rm =TRUE)/(cols*N_Row - denom_high)		
		k = k+1
	}
	
	mean_error <- data.frame(matrix(ncol = 3, nrow=4))
	colnames(mean_error) <- c("low", "high", "overall")
	rownames(mean_error) <- c("mae", "mpe", "bias", "rel_bias")
	# compute mean errors and biases
	mean_error[1,]$low 		<- round(sum(error$abs_diff_low)/nrow(error),2)
	mean_error[1,]$high 	<- round(sum(error$abs_diff_high)/nrow(error),2)
	mean_error[1,]$overall 	<- round(sum(error$abs_diff_high, error$abs_diff_low)/(nrow(error)*2),2)
	
	mean_error[2,]$low 		<- round(sum(error$rel_diff_low)/nrow(error),2)
	mean_error[2,]$high 	<- round(sum(error$rel_diff_high)/nrow(error),2)
	mean_error[2,]$overall 	<- round(sum(error$rel_diff_high, error$rel_diff_low)/(nrow(error)*2),2)
	
	mean_error[3,]$low 		<- round(sum(error$bias_low)/nrow(error),2)
	mean_error[3,]$high		<- round(sum(error$bias_high)/nrow(error),2)
	mean_error[3,]$overall 	<- round(sum(error$bias_high,error$bias_low)/(nrow(error)*2),2)
	
	mean_error[4,]$low		<- round(sum(error$rel_bias_high)/nrow(error),2)
	mean_error[4,]$high		<- round(sum(error$rel_bias_low)/nrow(error),2)
	mean_error[4,]$overall	<- round(sum(error$rel_bias_high, error$rel_bias_low)/(nrow(error)*2),2)
	
	error_list = list("all_errors" = error, "mean_error" = mean_error)
	return(error_list)	
}


# The funtion creates a report containing a table with the percentages in each category and a table with the computed error and bias measurements
createReport_PercAndError <-function(perc_limits,error_list, path, image_name, time=NULL){
	perc_ft		<- flextable(cbind(data.frame(Group =rownames(perc_limits)),perc_limits))
	border1 	<- fp_border(color="black") 
	border2 	<- fp_border(color="black", width=2) 
	perc_ft		<- padding(perc_ft, padding.left=2, padding.right=2, part="header")
	perc_ft 	<- border(perc_ft, border=border1, part="all")
	perc_ft 	<- hline_bottom(perc_ft, j=1:ncol(perc_limits)+1, border=border2, part="all")
	perc_ft 	<- bg(perc_ft, bg = "grey", part = "header")
	perc_ft 	<- bg(perc_ft, j = 1, bg = "grey", part = "body")
	
	doc 		<- read_docx()
	doc 		<- body_add_par(x = doc, value ="Performance Measurements", style ="heading 1")
	doc 		<- body_add_par(x = doc, value ="", style = "Normal") %>%
			body_add_par(value ="Percentage of RIs within different groups",
					style ="heading 2")%>%
			body_add_flextable(value = perc_ft)
	
	mean_error_ft 	<- flextable(cbind(data.frame(Type = rownames(error_list$mean_error), error_list$mean_error)))
	border1			<- fp_border(color = "black")
	border2			<- fp_border(color = "black")
	mean_error_ft	<- padding(mean_error_ft, padding.left = 2, padding.right = 2, part ="header")
	mean_error_ft	<- border(mean_error_ft, border = border1, part = "all")
	mean_error_ft	<- hline_bottom(mean_error_ft, j = 1:ncol(error_list$mean_error), border = border2, part ="all")
	mean_error_ft	<- bg(mean_error_ft, bg = "grey", part = "header")
	mean_error_ft	<- bg(mean_error_ft, j= 1, bg = "grey", part = "body")
	
	
	doc 			<- body_add_par(x = doc, value = "", style = "Normal") %>%
			body_add_par(value ="Mean Absolute and Percentage Error and Bias",
					style ="heading 2")%>%
			body_add_flextable(value = mean_error_ft)
	
	if(!is.null(time)){
		doc 			<- body_add_par(x = doc, value = "", style = "Normal") %>%
				body_add_par( value ="Runtime", style ="heading 2")%>%
				body_add_par(value = "", style = "Normal") %>%
				body_add_par(value = paste0("Median Runtime in seconds: ", round(median(time),3)), style = "Normal")
	}
	
	print(doc, target = paste0(outputDir,"/",image_name,"_tables.docx"))
	
}

# The function computes the median runtime if for each estimation the time was measured
getTime <- function(models, path, image_name, title){
	l_names <- list.names(models)	
	pathol <- list.names(models[[l_names[1]]])
	time <- vector(length = length(l_names)*length(pathol)*100)
	i <- 1
	for (ll in l_names){
		for (pp in pathol){
			for (elem in models[[ll]][[pp]]){
#				print(i)
				time[i] <- elem$Time[[3]]	
				i <- i +1
				
			}
		}
	}
	
	png(paste0(path, "/output_sim/", image_name, "_boxplot_time.png"), width = 800, height = 800, res = 120)
	boxplot(time, main = title, ylab = "Runtime in sec")
	dev.off()
	
	return(time)
}
