# Supplementary material for: refineR: A Novel Algorithm for Reference Interval Estimation from Real-World Data
Source: Sci Rep. 2021 Aug 6;11:16023. doi: 10.1038/s41598-021-95301-2 (PMC8346497; doi:10.1038/s41598-021-95301-2)
Supplement: Supplementary file 2 — Supplementary Information. [file 41598_2021_95301_MOESM2_ESM.zip › refineR_TestScripts/generate_alp_sim.R]

# Script for generating ALP test case and estimating reference intervals using refineR
N <- 50000
dec_num 	<- 0

RRperc 		<- c (0.025, 0.975)
NBootstrap 	<- 0
seed		<- 123
iterations 	<- 1:100

lambda 	<- 0
mu0 	<- 4.274355
sd0 	<- 0.2987175

aVecLow  <- c(0.25, 0.35, 0.5)
aVecHigh <- c(2.5, 3.0, 3.3)

pVecLow  <- c(0.0, 0.05, 0.1, 0.15, 0.2, 0.3)
pVecHigh <- c(0.0, 0.05, 0.1, 0.15, 0.2, 0.3)

fitted_models <- vector(mode ="list")

before <- Sys.time()

plan(multisession)

for (a_low in aVecLow){
	for (p_low in pVecLow){
		key <- as.character(paste0(a_low, "_", p_low))
		fitted_models[[key]] <- vector(mode="list")
		
		for (a_high in aVecHigh) {
			for (p_high in pVecHigh) {
				print(paste0("mu_l: ", a_low, " mu_h: ", a_high))
				print(paste0("p_l:", p_low, " p_h: ", p_high))
				fitted_ris = NULL
				
				fitted_ris <- future_lapply(iterations, function(s){
							# generat test data set
							phys <- rnorm(n = N*(1-p_low-p_high), mean = mu0, sd = sd0)
							phys <- invBoxCox(phys, lambda=lambda)
							patho_low 	<- a_low*rlnorm(n = N*p_low, mean = mu0, sd = sd0)
							patho_high 	<- a_high*rlnorm(n = N*p_high, mean = mu0, sd = sd0)
							dd <- NULL
							dd <- c(phys, patho_low, patho_high)
							# round test data to meaningful decimal places
							dd <- round(dd,dec_num)
							# estimate model, call refineR
							fit <- findRI(Data = dd)
							if(is.na(fit$Lambda)){
								return(NA)
							}
							fit$Data <- NULL
							return(fit)
						}, future.seed=future_lapply(1:length(iterations), FUN=function(x) .Random.seed, future.chunk.size=Inf, future.seed=seed),
						future.packages=c("ash", "refineR"))
				
				keykey <- as.character(paste0(a_high, "_", p_high))
				fitted_models[[key]][[keykey]]<-fitted_ris
			}
		}
	}
	
}
plan(sequential)

after <- Sys.time()
save(fitted_models, file = paste0(outputDir, "/ALP_refineR_v", packageVersion("refineR"),".Rdata")) 
print(paste(" Simulation finished after", signif(as.numeric(difftime(after, before, units="hours")), 3), "hours"))
