# Supplementary material for: refineR: A Novel Algorithm for Reference Interval Estimation from Real-World Data
Source: Sci Rep. 2021 Aug 6;11:16023. doi: 10.1038/s41598-021-95301-2 (PMC8346497; doi:10.1038/s41598-021-95301-2)
Supplement: Supplementary file 2 — Supplementary Information. [file 41598_2021_95301_MOESM2_ESM.zip › refineR_TestScripts/generate_crea_sim.R]

# Script for generating ALP test case and estimating reference intervals using refineR
N <- 25000
dec_num <- 0

RRperc 	   	<- c (0.025, 0.975)
NBootstrap 	<- 0
seed 		<- 123
iterations 	<- 1:100

lambda 	<- 0.141
mu0 	<- 5.5964233
sd0 	<- 0.284686

muVecLow  <- c(4.281, 4.661, 4.981) 
muVecHigh <- c(6.377, 6.623, 6.843)

pVecLow  <- c(0.0, 0.05, 0.1, 0.15, 0.2, 0.3)
pVecHigh <- c(0.0, 0.05, 0.1, 0.15, 0.2, 0.3)

fitted_models = vector(mode ="list")

before <- Sys.time()
	
plan(multisession)

for (mu_l in muVecLow) {
	for (p_low in pVecLow) {
		key = as.character(paste0(mu_l, "_", p_low))
		fitted_models[[key]] <- vector(mode="list")
		
		for (mu_h in muVecHigh){
			for (p_high in pVecHigh){
				print(paste0("mu_l: " , mu_l, " mu_h: ", mu_h))
				print(paste0("p_l:", p_low, " p_h: ", p_high))
				fitted_ris = NULL
				
				fitted_ris <- future_lapply(iterations, function(s) {
							# generat test data set
							phys <- rnorm(n = N*(1-p_low-p_high), mean = mu0, sd = sd0)
							patho_low <- rnorm(N*p_low, mu_l, sd0)
							patho_high <- rnorm(N*p_high, mu_h, sd0)
							dd <- NULL
							dd <- c(phys, patho_low, patho_high)
							dd <- invBoxCox(dd, lambda)
							# round test data to meaningful decimal places
							dd <- round(dd, dec_num)
							# estimate model, call refineR
							fit <- findRI(Data = dd)
							if (is.na(fit$Lambda)) {
								return(NA)
							}
							fit$Data <- NULL
							return(fit)
						}, future.seed=future_lapply(1:length(iterations), FUN=function(x) .Random.seed, future.chunk.size=Inf, future.seed=seed),
						future.packages=c("ash", "refineR"))
				
				keykey <- as.character(paste0(mu_h, "_", p_high))
				fitted_models[[key]][[keykey]]<-fitted_ris
			}
		}
	}
}
plan(sequential)

after <- Sys.time()
save(fitted_models, file = paste0(outputDir,"/CREA_refineR_v", packageVersion("refineR"),".Rdata")) 
print(paste(" Simulation finished after", signif(as.numeric(difftime(after, before, units="hours")), 3), "hours"))
