# Supplementary material for: refineR: A Novel Algorithm for Reference Interval Estimation from Real-World Data
Source: Sci Rep. 2021 Aug 6;11:16023. doi: 10.1038/s41598-021-95301-2 (PMC8346497; doi:10.1038/s41598-021-95301-2)
Supplement: Supplementary file 2 — Supplementary Information. [file 41598_2021_95301_MOESM2_ESM.zip › refineR_TestScripts/generate_ggt_sim.R]

# Script for generating ALP test case and estimating reference intervals using refineR
N <- 25000
dec_num <- 0

RRperc 		<- c (0.025, 0.975)
NBootstrap 	<- 0
seed 		<- 123
iterations 	<- 1:100

a_vec 		<- c(0.1, 0.25, 0.5, 1.5, 2.0, 2.5, 3.0, 5.0)
patholProp 	<- c(0.0, 0.05, 0.1, 0.15, 0.2, 0.3)

fitted_models 		 <- vector(mode ="list", length = length(a_vec))
names(fitted_models) <- a_vec

before <- Sys.time()

plan(multisession)

for (a in a_vec) {
	key <- as.character(a)
	fitted_models[[key]] 	    <- vector(mode = "list", length = length(patholProp))
	names(fitted_models[[key]]) <- patholProp
	
	for (p in patholProp) {
		print(paste0("a:", a))
		print(paste0("p:",p))
		fitted_ris = NULL
		
		fitted_ris <- future_lapply(iterations, function(s) {
					# generat test data set
					physValue  <- rlnorm(n = N*(1-p), meanlog = 3.1073040, sdlog = 0.4105784) 
					pathoValue <- a*rlnorm(n = N*p,  meanlog = 3.1073040, sdlog = 0.4105784)
					dd <- NULL
					dd <- c(physValue, pathoValue)
					# round test data to meaningful decimal places
					dd <- round(dd,dec_num)
					# estimate model, call refineR
					fit <- findRI(Data = dd)
					fit$Data <- NULL
					if(is.na(fit$Lambda)){
						return(NA)
					}
					return(fit)
				}, future.seed = future_lapply(1:length(iterations), FUN = function(x) .Random.seed, future.chunk.size = Inf, future.seed=seed),
				future.packages=c("ash", "refineR"))
		
		keykey <- as.character(p)
		fitted_models[[key]][[keykey]] <- fitted_ris	
	}
}
plan(sequential)

after <- Sys.time()
save(fitted_models, file = paste0(outputDir, "/GGT_refineR_v", packageVersion("refineR"), ".Rdata"))
print(paste(" Simulation finished after", signif(as.numeric(difftime(after, before, units="hours")), 3), "hours"))
