# Supplementary material for: refineR: A Novel Algorithm for Reference Interval Estimation from Real-World Data
Source: Sci Rep. 2021 Aug 6;11:16023. doi: 10.1038/s41598-021-95301-2 (PMC8346497; doi:10.1038/s41598-021-95301-2)
Supplement: Supplementary file 2 — Supplementary Information. [file 41598_2021_95301_MOESM2_ESM.zip › refineR_TestScripts/generate_tsh_sim.R]

# Script for generating ALP test case and estimating reference intervals using refineR
N <- 50000
dec_num <- 2

RRperc 	   <- c (0.025, 0.975)
NBootstrap <- 0
seed 	   <- 123
iterations <- 1:100

muVec 		<- c(3, 3.5, 4, 4.5, 5, 5.5, 6)
sigmaVec 	<- c(0.5, 1, 1.5, 2)
patholProp	<- c(0.0, 0.05, 0.1, 0.15, 0.2, 0.3)

fitted_models <- vector(mode ="list")

before <- Sys.time()

plan(multisession)

for (mu in muVec) {
	for (sd in sigmaVec) {
		key <- as.character(paste0(mu, "_", sd))
		fitted_models[[key]] 		<- vector(mode = "list", length = length(patholProp))
		names(fitted_models[[key]]) <- patholProp
		
		for (p in patholProp){
			print(paste0("mu:", mu))
			print(paste0("sd:", sd))
			print(paste0("p:",p))
			fitted_ris = NULL 
			
			fitted_ris <- future_lapply(iterations, function(x){
						# generat test data set
						physValue 	<- rlnorm(n = N*(1-p), meanlog = -5.506435e-06, sdlog = 7.073083e-01) 
						pathoValue 	<- rnorm(n = N*p, mu, sd/0.979982)
						dd <- NULL
						dd <- c(physValue, pathoValue)
						# round test data to meaningful decimal places
						dd <- round(dd, dec_num)
						# estimate model, call refineR
						fit <- findRI(Data = dd)
						
						if(is.na(fit$Lambda)){
							return(NA)
						}
						fit$Data <- NULL
						return(fit)
					},  future.seed = future_lapply(1:length(iterations), FUN = function(x) .Random.seed, future.chunk.size = Inf, future.seed = seed),
					future.packages = c("ash", "refineR")) 
			
			keykey <- as.character(p)
			fitted_models[[key]][[keykey]]<-fitted_ris	
		}
	}
}
plan(sequential)

after <- Sys.time()
save(fitted_models, file = paste0(outputDir, "/TSH_refineR_v", packageVersion("refineR"),".Rdata")) 
print(paste(" Simulation finished after", signif(as.numeric(difftime(after, before, units="hours")), 3), "hours"))
