# Supplementary material for: refineR: A Novel Algorithm for Reference Interval Estimation from Real-World Data
Source: Sci Rep. 2021 Aug 6;11:16023. doi: 10.1038/s41598-021-95301-2 (PMC8346497; doi:10.1038/s41598-021-95301-2)
Supplement: Supplementary file 2 — Supplementary Information. [file 41598_2021_95301_MOESM2_ESM.zip › refineR_TestScripts/plotMatrixDist.R]

# Script for generating matrix plots like shown in Figure 3 in refineR manuscript 

#plot matrix with rectangles showing the distribution of the RIs using 100 different seeds
plotMatrixDistSeedsBothSides <-function(list_dist, median_data, title, img_name, root = "."){
	#set colors
	col_red 	<- rgb(227/255, 100/255, 100/255)
	col_yellow 	<- rgb(227/255, 225/255, 107/255)
	col_green 	<- rgb(107/255, 191/255, 107/255)
	
	n 	<- names(list_dist)
	y_n <- length(list_dist)
	x_n <- length(list_dist[[n[1]]])*2
	
	yLab 		 <- rownames(median_data)
	tmp 		 <- strsplit(yLab, "_")
	left_pathol  <- unique(do.call(rbind, tmp)[,1])
	pathol 		 <- unique(do.call(rbind, tmp)[,2])
	pathol_label <- paste(as.numeric(pathol)*100, "%", sep="")
	
	xLab 		 <- colnames(median_data)
	tmp 		 <- strsplit(xLab, "_")
	right_pathol <- unique(do.call(rbind, tmp)[,1])
	
	png(paste0(root, "/", img_name, ".png"), width = 1200, height = 1200, res = 120)
	
	par(mar=c(2.1,2.1,2.3,0.2))
	# for manuscript 
#	par(mar =c(0.1, 0.1, 0.1, 0.1))
	
	plot(x=-x_n-2, y=-y_n-2, xlim=c(0.8,(x_n+2+0.2)), ylim = c(0.8,(y_n +3+0.2)), xlab ="", ylab ="", xaxt = "n", yaxt ="n", 
			main = title, cex.main =2)
	
	#left pathological distribution
	for (lp in 1:length(left_pathol)){
		y_mid = lp*6
		rect(xleft=0.0, xright = 1.65, ybottom = y_mid-0.4-5+2, ytop = y_mid+0.4+2, col ="grey", border =NA)
		center <- c(mean(c(0.0, 1.65)), mean(c(y_mid-0.4-5+2, y_mid+0.4+2)))
		text(center[1], center[2], labels = left_pathol[length(left_pathol)-lp+1], srt = 90, cex = 1.6)
		
	}
	#pathological boxes
	cols <- brewer.pal(6, "Blues")
	c <- 6
	for (j in 1:y_n+1){
		rect(xleft=1.8, xright=3.3, ybottom=j-0.4+1, ytop=j+0.4+1, col=cols[c], border=NA)
		center <- c(mean(c(1.9, 3.3)), mean(c(j-0.3+1, j+0.4+1)))
		
		if( c >3)
			text(center[1], center[2], labels = pathol_label[c], cex = 1.1, col ="white")
		else 
			text(center[1], center[2], labels = pathol_label[c], cex = 1.1)
		
		c <- c-1
		if(c ==0)
			c = 6
	}
	#right pathological distribution
	for (rp in 1:length(right_pathol)){
		x_mid = rp*12
		rect(xleft=x_mid-0.4-11+3, xright = x_mid+0.4+3, ybottom = 0.4, ytop = 1.4, col ="grey", border =NA)
		center <- c(mean(c(x_mid-0.4-11+3, x_mid+0.4+3)), mean(c(0.5, 1.4)))
		text(center[1], center[2], labels = right_pathol[rp], cex = 1.6)		
	}	
	
	#pathological boxes
	c <- 1
	for (i in seq(2,x_n+1,2)){
		rect(xleft=i-0.4+2, xright=i+1.4+2, ybottom=1.6, ytop=2.4, col=cols[c], border=NA)
		center <- c(mean(c(i-0.4+2, i+1.4+2)), mean(c(1.7, 2.4)))
		if( c >3)
			text(center[1], center[2], labels = pathol_label[c], cex = 1.1, col ="white")
		else 
			text(center[1], center[2], labels = pathol_label[c], cex = 1.1)
		
		c <- c+1
		if(c ==7)
			c = 1
	}
	
	for (j in 1:y_n) {
		for (i in 1:x_n)	{
			#get proportions for cases grouped into good and bad classes
			#low RI 
			y_lim <- y_n + 1 
			if (i%%2 !=0) {
				col = ceiling(i/2)
				prop <- as.numeric(list_dist[[(y_lim -j)]][[col]]$low$fraction)
			} else { #high RI
				col = i/2
				prop <- c(0,0,0,0,0,1)
				prop <- as.numeric(list_dist[[(y_lim-j)]][[col]]$high$fraction)

			}
			prop <- 0.8*prop/sum(prop)
			
			if(j == 1 & i%%2 != 0 &  i != 1)
				lines(x = c(3+i-0.525, 3+i-0.525), y = c(1.6, y_n + 2.4))
			
			# calculate start coordinates of first box
			xleft  <- 3+i-0.4
			xright <- xleft+prop[1]
			rect(xleft = xleft, xright = xright, ybottom = 2+j-0.4, ytop = 2+j+0.4, col = col_red, border = NA)
			
			# add second box
			xleft  <- xright
			xright <- xleft+prop[2]
			rect(xleft = xleft, xright = xright, ybottom = 2+j-0.4, ytop = 2+j+0.4, col = col_yellow, border = NA)
			
			# add third box
			xleft  <- xright
			xright <- xleft+prop[3]                                                   
			rect(xleft = xleft, xright = xright, ybottom = 2+j-0.4, ytop = 2+j+0.4, col = col_green, border = NA)
			                                                                                            
			# add forth box                                                                             
			xleft  <- xright                                                                            
			xright <- xleft+prop[4]                                                   
			rect(xleft = xleft, xright = xright, ybottom = 2+j-0.4, ytop = 2+j+0.4, col = col_yellow, border = NA)
                                                                                			
			# add fifth box
			xleft  <- xright
			xright <- xleft+prop[5]
			rect(xleft = xleft, xright = xright, ybottom = 2+j-0.4, ytop = 2+j+0.4, col = col_red, border = NA)

			# add sixth box for NA
			xleft  <- xright
			xright <- xleft + prop[6]
			rect(xleft = xleft, xright = xright, ybottom = 2+j-0.4, ytop = 2+j+0.4, col = "black", border = NA)
			
		}
	}
	
	j <- j +1
	for ( i in 1:x_n){
		if(i%%2 !=0){
			label_ri = "L"
		}else { #upper RI
			label_ri = "U"
		}
		xleft   <- 3+i-0.4
		xright  <- 3+i+0.4
		ybottom <- 2+j-0.4
		ytop    <- 2+j+0.4
		center  <- c(mean(c(3+i-0.4, 3+i+0.4)), mean(c(2+j-0.4, 2+j+0.4)))
		text(center[1], center[2], labels = label_ri, cex = 1.5)
	}
	
	# define labels
	axis(side = 1, at = (x_n+2.2)/2, labels = "Location of right pathological distribution", cex.axis = 1.6, tick = F)
	axis(side = 2, at = (y_n+4)/2, labels = "Location of left pathological distribution", las = 0, cex.axis = 1.6, tick = F)
		
	dev.off()
}


#plot matrix with rectangles showing the distribution of the RIs using 100 different seeds
plotMatrixDistSeedsOneSide <-function(list_dist, median_data, title, img_name, root = "."){
	col_red 	<- rgb(227/255, 100/255, 100/255)
	col_yellow 	<- rgb(227/255, 225/255, 107/255)
	col_green 	<- rgb(107/255, 191/255, 107/255)
	
	n 	<- names(list_dist)
	y_n <- length(list_dist)
	x_n <- length(list_dist[[n[1]]])*2
	
	yLab 		 <- rownames(median_data)
	xLab 		 <- colnames(median_data)
	tmp 		 <- strsplit(xLab, "_")
	pathol 		 <- unique(do.call(rbind, tmp)[,2])
	pathol_label <- paste(pathol, "%", sep="")
	yLabels 	 <- rev(rownames(median_data))

	png(paste0(root, "/", img_name, ".png"), width = 1200, height = 1200, res = 120)
	par(mar=c(5.1,6,4,2))
#	par(mar =c(2.1, 2.1, 0.1, 2.1))
	plot(x = -x_n-2, y =-y_n-2, xlim=c(0.8,(x_n+2+0.2)), ylim = c(0.8,(y_n +2+0.2)), xlab = "", ylab = "", xaxt = "n", yaxt = "n", 
			main = title, cex.main = 2)
	
	#left pathological distribution
	for (lp in 1:y_n) {
		rect(xleft = 0.5, xright = 2.4, ybottom = lp-0.4+1, ytop = lp+0.4+1, col = "grey", border = NA)
		center <- c(mean(c(0.5, 2.4)), mean(c(lp-0.4+1, lp+0.4+1)))
		text(center[1], center[2], labels = yLabels[lp], cex = 1.4)		
	}

	cols <- brewer.pal(6, "Blues")
	c <- 1
	for (i in seq(1,x_n,2)) {
		rect(xleft = i-0.4+2, xright = i+1.4+2, ybottom = 0.2, ytop = 1.4, col = cols[c], border = NA)
		center <- c(mean(c(i-0.4+2, i+1.4+2)), mean(c(0.2, 1.4)))
		if( c >3)
			text(center[1], center[2], labels = pathol_label[c], cex = 1.5, col = "white")
		else 
			text(center[1], center[2], labels = pathol_label[c], cex = 1.5)
		
		c <- c+1
		if(c ==7)
			c = 1
	}
	
	for (j in 1:y_n) {
		for (i in 1:x_n) {
			#get proportions for cases grouped into good and bad classes
			#lower RI 
			y_lim <- y_n + 1 
			if (i%%2 !=0) {
				col = ceiling(i/2)
				prop <- as.numeric(list_dist[[(y_lim -j)]][[col]]$low$fraction)
			} else { #upper RI
				col = i/2
				prop <- c(0,0,0,0,0,1)
				prop <- as.numeric(list_dist[[(y_lim-j)]][[col]]$high$fraction)
			}
			
			prop <- 0.8*prop/sum(prop)
			
			if(j ==1 & i%%2 != 0 &  i != 1)
				lines(x = c(i+2-0.5, i+2-0.5), y = c(0.8, y_n + 1.4))
	
			# calculate start coordinates of first box
			xleft  <- i-0.4+2
			xright <- xleft+prop[1]
			rect(xleft = xleft, xright = xright, ybottom = 1+j-0.4, ytop = 1+j+0.4, col = col_red, border = NA)
			
			# add second box
			xleft  <- xright
			xright <- xleft+prop[2]
			rect(xleft = xleft, xright = xright, ybottom = 1+j-0.4, ytop = 1+j+0.4, col = col_yellow, border = NA)
			
			# add third box
			xleft  <- xright
			xright <- xleft+prop[3]
			rect(xleft = xleft, xright = xright, ybottom = 1+j-0.4, ytop = 1+j+0.4, col = col_green, border = NA)
			
			# add forth box
			xleft  <- xright
			xright <- xleft+prop[4]
			rect(xleft = xleft, xright = xright, ybottom = 1+j-0.4, ytop = 1+j+0.4, col = col_yellow, border = NA)
			
			# add fifth box
			xleft  <- xright
			xright <- xleft+prop[5]
			rect(xleft = xleft, xright = xright, ybottom = 1+j-0.4, ytop = 1+j+0.4, col = col_red, border = NA)
			
			# add sixth box for NA
			xleft  <- xright
			xright <- xleft + prop[6]
			rect(xleft = xleft, xright = xright, ybottom = 1+j-0.4, ytop = 1+j+0.4, col ="black", border = NA)
			
		}
	}
	
	j <- j +1
	for (i in 1:x_n) {
		if (i%%2 !=0) {
			label_ri = "L"
		} else { #upper RI
			label_ri = "U"
		}
		xleft   <- 3+i-0.4
		xright  <- 3+i+0.4
		ybottom <- 2+j-0.4
		ytop    <- 2+j+0.4
		center  <- c(mean(c(2+i-0.4, 2+i+0.4)), mean(c(1+j-0.4, 1+j+0.4)))
		text(center[1], center[2], labels = label_ri, cex = 1.5)
	}
	
	# add labels
	axis(side = 1, at = (x_n+2+0.8)/2, labels = "Fraction of pathological distribution", cex.axis = 2, tick = FALSE)
	axis(side = 2, at = (y_n+2+0.8)/2 , labels = "Location of pathological distribution", las = 0, cex.axis = 2, tick =FALSE)
	
	dev.off()
}


#plot matrix with rectangles showing the distribution of the RIs using 100 different seeds
plotMatrixDistSeedsOneSideGGT <-function(list_dist, median_data, title, img_name, root = "."){
	col_red 	<- rgb(227/255, 100/255, 100/255)
	col_yellow  <- rgb(227/255, 225/255, 107/255)
	col_green   <- rgb(107/255, 191/255, 107/255)
	
	n 	<- names(list_dist)
	y_n <- length(list_dist)
	x_n <- length(list_dist[[n[1]]])*2
	
	yLab 		 <- rownames(median_data)
	xLab 		 <- colnames(median_data)
	tmp 		 <- strsplit(xLab, "_")
	pathol 		 <- unique(do.call(rbind, tmp)[,2])
	pathol_label <- paste(pathol, "%", sep="")
	yLabels 	 <- rev(rownames(median_data))

	png(paste0(root, "/", img_name, ".png"), width = 1200, height = 1200, res = 120)
	par(mar=c(2.5,3,2,0.1))
#	par(mar =c(0.1, 0.1, 0.1, 0.1))
	plot(x = -x_n-2, y = -y_n-2, xlim = c(0.8,(x_n+2+0.2)), ylim = c(0.8,(y_n +2+0.2)), xlab = "", ylab = "", xaxt = "n", yaxt = "n",
			main = title, cex.main = 2)
	
	#left pathological distribution
	for (lp in 1:y_n) {
		rect(xleft = 0.5, xright = 2.4, ybottom = lp-0.4+1, ytop = lp+0.4+1, col = "grey", border = NA)
		center <- c(mean(c(0.5, 2.4)), mean(c(lp-0.4+1, lp+0.4+1)))
		text(center[1], center[2], labels = yLabels[lp], cex = 1.4)	
	}
	
	cols <- brewer.pal(6, "Blues")
	c <- 1
	for (i in seq(1, x_n, 2)) {
		rect(xleft = i-0.4+2, xright = i+1.4+2, ybottom = 0.8, ytop = 1.4, col = cols[c], border = NA)
		center <- c(mean(c(i-0.4+2, i+1.4+2)), mean(c(0.8, 1.4)))
		if( c >3)
			text(center[1], center[2], labels = pathol_label[c], cex = 1.5, col ="white")
		else 
			text(center[1], center[2], labels = pathol_label[c], cex = 1.5)
		
		c <- c+1
		if(c == 7)
			c = 1
	}
	
	for (j in 1:y_n) {
		for (i in 1:x_n) {
			#get proportions for cases grouped into good and bad classes
			#low RI 
			y_lim <- y_n + 1 
			if (i%%2 !=0) {
				col = ceiling(i/2)
				prop <- as.numeric(list_dist[[(y_lim -j)]][[col]]$low$fraction)
			} else { #high RI
				col = i/2
				prop <- c(0,0,0,0,0,1)
				prop <- as.numeric(list_dist[[(y_lim-j)]][[col]]$high$fraction)
				
			}
			prop <- 0.8*prop/sum(prop)
			
			if (j == 1 & i%%2 != 0 &  i != 1)
				lines(x = c(i+2-0.5, i+2-0.5), y = c(0.8, y_n + 1.4))
			
			# calculate start coordinates of first box
			xleft  <- i-0.4+2
			xright <- xleft+prop[1]
			rect(xleft = xleft, xright = xright, ybottom = 1+j-0.4, ytop = 1+j+0.4, col = col_red, border = NA)
			
			# add second box
			xleft  <- xright
			xright <- xleft+prop[2]
			rect(xleft = xleft, xright = xright, ybottom = 1+j-0.4, ytop = 1+j+0.4, col = col_yellow, border = NA)
			
			# add third box
			xleft  <- xright
			xright <- xleft+prop[3]
			rect(xleft = xleft, xright = xright, ybottom = 1+j-0.4, ytop = 1+j+0.4, col = col_green, border = NA)
			
			# add forth box
			xleft  <- xright
			xright <- xleft+prop[4]
			rect(xleft = xleft, xright = xright, ybottom = 1+j-0.4, ytop = 1+j+0.4, col = col_yellow, border = NA)
			
			# add fifth box
			xleft  <- xright
			xright <- xleft+prop[5]
			rect(xleft = xleft, xright = xright, ybottom = 1+j-0.4, ytop = 1+j+0.4, col = col_red, border = NA)
			
			# add sixth box for NA
			xleft  <- xright
			xright <- xleft + prop[6]
			rect(xleft = xleft, xright = xright, ybottom = 1+j-0.4, ytop = 1+j+0.4, col ="black", border = NA)
			
		}
	}
	
	j <- j +1
	for (i in 1:x_n) {
		if (i%%2 !=0) {
			label_ri = "L"
		}else { #upper RI
			label_ri = "U"
		}
		xleft   <- 3+i-0.4
		xright  <- 3+i+0.4
		ybottom <- 2+j-0.4
		ytop    <- 2+j+0.4
		center  <- c(mean(c(2+i-0.4, 2+i+0.4)), mean(c(1+j-0.4, 1+j+0.4)))
		text(center[1], center[2], labels = label_ri, cex = 1.5)
	}
	
	# add labels
	axis(side = 1, at = (x_n+2+0.8)/2, labels = "Fraction of pathological distribution", cex.axis = 2, tick = FALSE)
	axis(side = 2, at = (y_n+2+0.8)/2, labels = "Location of pathological distribution", las = 0, cex.axis = 2, tick = FALSE)
	
	dev.off()
}
