# Supplementary material for: refineR: A Novel Algorithm for Reference Interval Estimation from Real-World Data
Source: Sci Rep. 2021 Aug 6;11:16023. doi: 10.1038/s41598-021-95301-2 (PMC8346497; doi:10.1038/s41598-021-95301-2)
Supplement: Supplementary file 2 — Supplementary Information. [file 41598_2021_95301_MOESM2_ESM.zip › refineR_TestScripts/plot_crea_result.R]

# Script for plotting matrix for and calculating results for CREA

algo   	<- "refineR"
marker 	<- "CREA"
gt 	   	<- c(45, 84)
n 	 	<- 25000
unit 	<- "mumol/L"
limits_low  <- c(42, 43, 47, 48)
limits_high <- c(78, 81, 87, 90)

load(paste0(outputDir, "/CREA_refineR_v", packageVersion("refineR"), ".Rdata"))

title <- bquote(.(marker)*": "~.(gt[1])~"-"~.(gt[2])~ mu*"mol/L; "~ .(algo)~ " (n ="~ .(format(n, big.mark =","))~")")
image_name <- paste0(marker, "_", algo, "_v", packageVersion("refineR"))

arranged_data <- arrangeAndCalculateDistRRs_BothSides(marker,fitted_models, limits_low, limits_high, N_Row = 100, N_Col = 36)

plotMatrixDistSeedsBothSides(arranged_data$all_list, arranged_data$median_df, title, paste0(image_name),
		root = outputDir)

perc_limits <- calcPercentageLimits(arranged_data$all_list, arranged_data$list_names, both = TRUE)
error_list  <- calcErrorsBothSides(arranged_data$all_rr_list, arranged_data$list_names, gt, N_Row = 100, N_Col = 36)

cat("CREA: Distribution of estimated RIs within the specified evaluation categories: \n\n")
print(perc_limits)
cat("\n\n\n")

cat("CREA: Performance measurements:\n\n")
print(error_list$mean_error)
