# Supplementary material for: refineR: A Novel Algorithm for Reference Interval Estimation from Real-World Data
Source: Sci Rep. 2021 Aug 6;11:16023. doi: 10.1038/s41598-021-95301-2 (PMC8346497; doi:10.1038/s41598-021-95301-2)
Supplement: Supplementary file 2 — Supplementary Information. [file 41598_2021_95301_MOESM2_ESM.zip › refineR_TestScripts/plot_ggt_result.R]

# Script for plotting matrix for and calculating results for GGT

algo   	<- "refineR"
marker 	<- "GGT"
gt 	   	<- c(10,50)
n 	 	<- 25000
unit 	<- "U/L"
limits_low  <- c(8, 9, 11, 12)
limits_high <- c(41, 46, 54, 59)

load(paste0(outputDir, "/GGT_refineR_v", packageVersion("refineR"), ".Rdata"))

title 	   <- paste0(marker, ": ", gt[1], "-", gt[2]," ", unit,"; ", algo, " (n = ", format(n, big.mark =","), ")")
image_name <- paste0(marker, "_", algo, "_v", packageVersion("refineR"))

arranged_data <- arrangeAndCalculateDistRRs(fitted_models, limits_low, limits_high, N_Row = 100)

plotMatrixDistSeedsOneSideGGT(arranged_data$all_list, arranged_data$median_df, title, paste0(image_name),
		root = outputDir)

perc_limits <- calcPercentageLimits(arranged_data$all_list, arranged_data$list_names, both = FALSE)
error_list  <- calcErrorsOneSide(arranged_data$all_rr_list, arranged_data$list_names, gt, N_Row = 100)

cat("GGT: Distribution of estimated RIs within the specified evaluation categories: \n\n")
print(perc_limits)
cat("\n\n\n")

cat("GGT: Performance measurements:\n\n")
print(error_list$mean_error)
