# Supplementary material for: refineR: A Novel Algorithm for Reference Interval Estimation from Real-World Data
Source: Sci Rep. 2021 Aug 6;11:16023. doi: 10.1038/s41598-021-95301-2 (PMC8346497; doi:10.1038/s41598-021-95301-2)
Supplement: Supplementary file 2 — Supplementary Information. [file 41598_2021_95301_MOESM2_ESM.zip › refineR_TestScripts/README.txt]

refineR: A Novel Algorithm for Reference Interval Estimation from Real-World Data - benchmarks

Benchmark data sets that were used to evaluate the accuracy of the reference interval estimations by refineR. 
These simulated distributions of analytes were used within the refineR publication and to generate Figure 3, 
Table 2, 3 and the Supplementary Tables 1 to 6. 

To recreate the results of the refineR algorithm, use the Runner.R script. 

Installation: 
1. Install the refineR package available on CRAN at https://CRAN.R-project.org/package=refineR using the "install.packages()" function. 
2. If not already installed, also install the following packages: 
	- "future" 
	- "future.apply" 
	- "rlist" 
	- "RColorBrewer" 
	
Usage of Runner.R:
1. Adjust the working directory to the folder where the downloaded scripts are saved. 
2. Adjust the output directory, otherwise it will be set to the current working directory. 
3. Run the analysis and the plot scripts. Note, that the analysis and calculation of results may take a while depending on the test case (approximately 1 - 14 hours on a standard notebook). 
   See also the comments next to each call.

Contact:
tatjana.ammer@roche.com

License:
The project is published under the GPL v3 license.
