# Supplementary material for: refineR: A Novel Algorithm for Reference Interval Estimation from Real-World Data
Source: Sci Rep. 2021 Aug 6;11:16023. doi: 10.1038/s41598-021-95301-2 (PMC8346497; doi:10.1038/s41598-021-95301-2)
Supplement: Supplementary file 2 — Supplementary Information. [file 41598_2021_95301_MOESM2_ESM.zip › refineR_TestScripts/Runner.R]

# Script for reproducing refineR results as presented in the manuscript 
# 'refineR: A Novel Algorithm for Reference Interval Estimation from Real-World Data'

# set working directory to where the scripts are saved
setwd("XXX")
inputDir <- getwd()
# set path to output directory otherwise output will be written to current working directory 
outputDir <- getwd()

# packages for generating test data sets 
library(future)
library(future.apply)

# packages for generating plot like Figure 3 
library(rlist)
library(RColorBrewer)

# load refineR
library(refineR)

source(file = paste0(inputDir, "/analyze_algo_results.R"))
source(file = paste0(inputDir, "/plotMatrixDist.R"))

# generate test cases and estimate reference intervals using refineR
# generate GGT
source(file = paste0(inputDir, "/generate_ggt_sim.R"))  #takes about 1 hours on a standard notebook
# generate TSH 
source(file = paste0(inputDir, "/generate_tsh_sim.R"))  #takes about 5.5 hours on a standard notebook
# generate HB
source(file = paste0(inputDir, "/generate_hb_sim.R"))   #takes about 14 hours on a standard notebook
# generate ALP
source(file = paste0(inputDir, "/generate_alp_sim.R"))  #takes about 7.5 hours on a standard notebook
# generate CREA 
source(file = paste0(inputDir, "/generate_crea_sim.R")) #takes about 7.5 hours on a standard notebook
# generate FT4
source(file = paste0(inputDir, "/generate_ft4_sim.R"))  #takes about 14 hours on a standard notebook

# generate results plot as shown in Figure 3 
# plot GGT
source(file = paste0(inputDir, "/plot_ggt_result.R"))
# plot TSH 
source(file = paste0(inputDir, "/plot_tsh_result.R"))
# plot HB
source(file = paste0(inputDir, "/plot_hb_result.R"))
# plot ALP
source(file = paste0(inputDir, "/plot_alp_result.R"))
# plot CREA 
source(file = paste0(inputDir, "/plot_crea_result.R"))
# plot FT4
source(file = paste0(inputDir, "/plot_ft4_result.R"))
